# Supplementary material for: Clinical Characteristics and Management of Patients with a Suspected COVID-19 Infection in Emergency Departments: A European Retrospective Multicenter Study
Source: J Pers Med. 2022 Dec 19;12(12):2085. doi: 10.3390/jpm12122085 (PMC9787691; doi:10.3390/jpm12122085)
Supplement: Supplementary file 1 [file jpm-12-02085-s001.zip]

Archive with 1 entries (1 files):
- jpm-1971994-supplementary.pdf
